# Supplementary material for: Axonal chemokine-like Orion induces astrocyte infiltration and engulfment during mushroom body neuronal remodeling
Source: Nat Commun. 2021 Mar 23;12:1849. doi: 10.1038/s41467-021-22054-x (PMC7988174; doi:10.1038/s41467-021-22054-x)
Supplement: Supplementary file 4 — Source Data [file 41467_2021_22054_MOESM4_ESM.xlsx]

## Sheet: Fig4
	orion-B-myc			orion-B-myc-DSP	DSP
0	1969.89		0	720
0.2965	1951.49		0.2965	547.97
0.593	2166.37		0.593	653.695
0.8896	2184.12		0.8896	1070.79
1.1861	2217.05		1.1861	697.468
1.4826	2261.99		1.4826	1408.62			orion-B-myc			orion-B-myc-DSP
1.7791	2049.23		1.7791	1309.06
2.0757	1771.18		2.0757	837.759			anti draper
2.3722	1571.66		2.3722	675.305
2.6687	1579.34		2.6687	494.241
2.9652	1763.07		2.9652	694.389
3.2618	2054.5		3.2618	963.842
3.5583	2331.08		3.5583	899.502
3.8548	2481.08		3.8548	781.985
4.1513	2269.37		4.1513	764.241
4.4479	1914.66		4.4479	802.212
4.7444	1535.77		4.7444	863.123
5.0409	1498.06		5.0409	1104.62
5.3374	1721.1		5.3374	634.936
5.6339	1869.15		5.6339	549.094
5.9305	1820.74		5.9305	695.103
6.227	1913.92		6.227	711.069
6.5235	2027.26		6.5235	824.65
6.82	1665.54		6.82	572.931
7.1166	1476.67		7.1166	957.98
7.4131	1420.12		7.4131	653.187
7.7096	1402.72		7.7096	1041.97
8.0061	1467.23		8.0061	1018.88
8.3027	1260.44		8.3027	880.966
8.5992	1280.65		8.5992	646.857
8.8957	1120.36		8.8957	1103.64
9.1922	1038.33		9.1922	698.734
9.4888	993.26		9.4888	824.044
9.7853	1068.98		9.7853	700.424
10.0818	1281.77		10.0818	785.414
10.3783	1401.36		10.3783	523.828
10.6748	1330.13		10.6748	658.808
10.9714	1374.08		10.9714	505.261
11.2679	1482.13		11.2679	527.394
11.5644	1631.22		11.5644	542.404
11.8609	1247.1		11.8609	914.926
12.1575	1311.7		12.1575	807.374
12.454	1302.02		12.454	783.138
12.7505	1291.83		12.7505	572.704
13.047	900.726		13.047	931.409
13.3436	750.753		13.3436	769.798
13.6401	855.96		13.6401	692.837
13.9366	520.76		13.9366	678.596
14.2331	589.291		14.2331	773.207
14.5297	582.618		14.5297	592.379
14.8262	476.32		14.8262	770.562
15.1227	400.571		15.1227	787.591
15.4192	403.851		15.4192	801.798
15.7157	416.277		15.7157	780.261
16.0123	566.592		16.0123	1311.77
16.3088	654.515		16.3088	919.177
16.6053	712.817		16.6053	669.862
16.9018	883.787		16.9018	749.65
17.1984	1006.61		17.1984	528
17.4949	1024.41		17.4949	600.675
17.7914	776.145		17.7914	519.552
18.0879	837.589		18.0879	512.695
18.3845	1078.27		18.3845	754.906
18.681	1175.02		18.681	509.862
18.9775	968.658		18.9775	682.128
19.274	851.251		19.274	833.759
19.5706	732.593		19.5706	699.458
19.8671	690.876		19.8671	843.635
20.1636	650.975		20.1636	1056.42
20.4601	729.238		20.4601	882.064
20.7566	736.185		20.7566	725.828
21.0532	695.303		21.0532	719.365
21.3497	620.827		21.3497	884.527
21.6462	634.852		21.6462	628.837
21.9427	591.429		21.9427	840.675
22.2393	669.82		22.2393	804.424
22.5358	747.997		22.5358	757.32
22.8323	637.951		22.8323	735.034
23.1288	591.598		23.1288	1060.25
23.4254	616.201		23.4254	916.02
23.7219	683.591		23.7219	722.488
24.0184	688.68		24.0184	715.468
24.3149	659.893		24.3149	778.478
24.6115	617.176		24.6115	897.631
24.908	595.055		24.908	1173.17
25.2045	661.839		25.2045	832.783
25.501	687.604		25.501	863.433
25.7975	607.122		25.7975	775.857
26.0941	515.964		26.0941	866.645
26.3906	545.204		26.3906	792.488
26.6871	610.334		26.6871	1157.74
26.9836	544.677		26.9836	750.172
27.2802	595.922		27.2802	776.576
27.5767	614.435		27.5767	771.325
27.8732	674.238		27.8732	765.167
28.1697	643.153		28.1697	797.419
28.4663	678.126		28.4663	814.788
28.7628	817.718		28.7628	625.212
29.0593	953.086		29.0593	745.345
29.3558	822.86		29.3558	664.02
29.6524	669.727		29.6524	560.906
29.9489	749.655		29.9489	691.483
30.2454	742.133		30.2454	660.049
30.5419	784.607		30.5419	647.207
30.8384	734.431		30.8384	762.399
31.135	793.34		31.135	1121.38
31.4315	724.402		31.4315	1416.03
31.728	721.932		31.728	966.079
32.0245	870.516		32.0245	809.217
32.3211	867.704		32.3211	853.483
32.6176	676.216		32.6176	750.222
32.9141	809.981		32.9141	772.631
33.2106	802.206		33.2106	771.759
33.5072	760.299		33.5072	877.33
33.8037	772.901		33.8037	695.394
34.1002	753.7		34.1002	775.138
34.3967	685.551		34.3967	936.571
34.6932	748.194		34.6932	745.941
34.9898	624.602		34.9898	649.621
35.2863	800.521		35.2863	854.828
35.5828	673.477		35.5828	771.99
35.8793	647.152		35.8793	799.458
36.1759	740.805		36.1759	952.537
36.4724	751.028		36.4724	895.167
36.7689	826.986		36.7689	1066.05
37.0654	884.671		37.0654	888.734
37.362	809.611		37.362	805.966
37.6585	783.066		37.6585	527.552
37.955	809.109		37.955	711.059
38.2515	818.074		38.2515	997.99
38.5481	891.415		38.5481	1107.91
38.8446	889.757		38.8446	853.236
39.1411	886.541		39.1411	1053.37
39.4376	868.194		39.4376	1043.79
39.7341	842.298		39.7341	480.626
40.0307	775.099		40.0307	610.926
40.3272	829.255		40.3272	684.355
40.6237	820.301		40.6237	704.788
40.9202	711.542		40.9202	861.695
41.2168	687.564		41.2168	633.458
41.5133	729.128		41.5133	959.724
41.8098	779.963		41.8098	809.788
42.1063	787.181		42.1063	825.182
42.4029	859.282		42.4029	909.547
42.6994	918.584		42.6994	548.631
42.9959	904.907		42.9959	688.714
43.2924	848.235		43.2924	698.01
43.589	821.284		43.589	1043.79
43.8855	988.734		43.8855	772.901
44.182	1204.84		44.182	957.399
44.4785	1134.44		44.4785	750.926
44.7751	951.182		44.7751	938.103
45.0716	795.366		45.0716	668.783
45.3681	728.545		45.3681	930.739
45.6646	747.026		45.6646	1136.35
45.9611	829.575		45.9611	888.133
46.2577	920.838		46.2577	1028.93
46.5542	845.684		46.5542	807.31
46.8507	831.12		46.8507	874.094
47.1472	858.775		47.1472	1173.88
47.4438	751.88		47.4438	1118.96
47.7403	769.582		47.7403	1004.35
48.0368	807.693		48.0368	913.059
48.3333	819.851		48.3333	734.409
48.6299	856.138		48.6299	928.34
48.9264	950.721		48.9264	603.394
49.2229	902.415		49.2229	673.611
49.5194	747.183		49.5194	888.901
49.8159	741.719		49.8159	656.931
50.1125	843.426		50.1125	722.443
50.409	1052.6		50.409	829.069
50.7055	824.271		50.7055	1054.11
51.002	745.027		51.002	892.291
51.2986	959.815		51.2986	1105.28
51.5951	933.258		51.5951	948
51.8916	993.512		51.8916	874.793
52.1881	1000.68		52.1881	636.369
52.4847	848.29		52.4847	828.202
52.7812	900.464		52.7812	970.857
53.0777	989.107		53.0777	899.966
53.3742	1073.26		53.3742	1661.06
53.6708	801.288		53.6708	1286.69
53.9673	931.004		53.9673	932.69
54.2638	1230.41		54.2638	903.01
54.5603	928.826		54.5603	1042.62
54.8568	1193.51		54.8568	783.389
55.1534	952.01		55.1534	752.182
55.4499	968.49		55.4499	1066.57
55.7464	938.371		55.7464	1135.91
56.0429	1067.06		56.0429	933.138
56.3395	1051.58		56.3395	959.33
56.636	1015.48		56.636	1359.27
56.9325	1067.98		56.9325	1199.07
57.229	943.178		57.229	1320.21
57.5256	1184.71		57.5256	1480.94
57.8221	1251.98		57.8221	1256.81
58.1186	1314.11		58.1186	853.69
58.4151	1221.91		58.4151	609.286
58.7117	1144.1		58.7117	1084.27
59.0082	1023.88		59.0082	896.975
59.3047	942.701		59.3047	1426.29
59.6012	878.731		59.6012	2133.87
59.8977	762.35		59.8977	966.488
60.1943	851.667		60.1943	1097

## Sheet: Supplem 3
Suppl 3I
															1	2	3	4	5	6	7	8	9
													245
			Markers										190
													135
													100														anti-myc
													80
245
190
													58
135
100
80
58
																											anti-tubuline
																											50 KD
46
32
		tubulin	myc	ratio myc / tubulin
	1	6951.23	5225.18	0.75169
	2	4930.6	4903.35	0.994473
	3	6445.06	1477.53	0.229249
	4	5604.94	9462.27	1.6882
	5	6573.77	16928.3	2.57513
	6	6982.01	5996.83	0.858897
	7	4945.35	12377.6	2.50288
	8	5563.06	7254.95	1.30413
	9	Irrelevant for this work

## Sheet: Supplem 6
ECR-B1
control	orion1
810.445	1532.14
1474.48	1641.76
3173.33	1542.62
1692.51	1594.49
2046.13	2500.88
989.551	2755.27
1243.41	550.006
1187.64	797.447
1051.26	2316.08
2615.47	2023.52
1628	1725	mean
243	222	SEM

## Sheet: Supplem 7
https://www.weizmann.ac.il/mcb/Schuldiner/expression-profile-of-developing-γ-neurons-and-other-adult-tissues?symbol=l%281%29G0193
https://www.weizmann.ac.il/mcb/Schuldiner/expression-profile-of-perturbed-gamma-neurons?symbol=l%281%29G0193

## Sheet: Supplem 8
Astrocyte percentage
L3 WT	4.16667	75	20.83
L3 orion1	6.25	81.25	12.5
6 h APF WT	15	85	0
6 h APF orion1	22.2222	61.111	16.6666
Astrocyte number		L3						6H APF
	0	1	2	total			0	1	2	total
WT	1	18	5	24		WT	3	17	0	20
orion	1	13	2	16		orion	4	11	3	18
total	2	31	7	40		total	7	28	3	38
khi2	0.512673					khi2	4.335

## Sheet: Supplem 10
DRAPER
Control	Orion1
777.871	1269.22
860.389	1367.74
1153.07	898.47
1146.76	1044.72
1543.88	1166.88
	958.908
	659.991
1096	1052	Mean
1104.83	969.077	SEM
STAT-GFP
Control	Orion1
2564.72	1905.64
2028.14	3191.38
2829.4	3100.25
2807.41	1916.53
2962.33	3879.32
2435.1	3972.68
3917.48	3679.03
2415.39	3665.53
2623.59	4074.3
3662.04	3746.25
3232.67
2934.63
2868	3313	Mean
280.523	358.41	SEM
